# Supplementary material for: Characteristics of baseline frequency data in spinal RCTs do not suggest widespread non-random allocation
Source: Eur Spine J. 2023 Jun 12:1–6. Online ahead of print. doi: 10.1007/s00586-023-07813-2 (PMC10258745; doi:10.1007/s00586-023-07813-2)
Supplement: Supplementary file 2 — Supplementary file2 (XLSX 436 kb) [file 586_2023_7813_MOESM2_ESM.xlsx]

## Sheet: Main
Study ID	Comment	Year	First Author	Journal	DOI	Title	nb of bin variables	bin p value
5		2017	Arguisuelas M	Spine (Phila Pa 1976)	10.1097/BRS.0000000000001897	Effects of Myofascial Release in Nonspecific Chronic Low Back Pain: A Randomized Clinical Trial	1	0.7801
10		2018	Zheng Y	Spine (Phila Pa 1976)	10.1097/BRS.0000000000002412	Whether Orthotic Management and Exercise are Equally Effective to the Patients With Adolescent Idiopathic Scoliosis in Mainland China?	1	0.7748
13		2017	Berglund L	Spine (Phila Pa 1976)	10.1097/BRS.0000000000001989	Effects of Low-Load Motor Control Exercises and a High-Load Lifting Exercise on Lumbar Multifidus Thickness	1	0.5426
15		2016	Castro-Sánchez AM	Spine J	10.1016/j.spinee.2015.08.057	Short-term effectiveness of spinal manipulative therapy versus functional technique in patients with chronic nonspecific low back pain: a pragmatic randomized controlled trial	1	0.7926
25		2018	Berglund L	Spine (Phila Pa 1976)	10.1016/j.spinee.2017.07.178	Sagittal lumbopelvic alignment in patients with low back pain and the effects of a high-load lifting exercise and individualized low-load motor control exercises-a randomized controlled trial	1	0.6411
34		2020	Nemani VM	Spine (Phila Pa 1976)	10.1097/BRS.0000000000003176	Postoperative Blood Salvage and Autotransfusion for Adult Spinal Deformity: A Randomized Controlled Trial	1	0.2044
61		2017	Urban MK	Spine J	10.1016/j.spinee.2017.06.024	A randomized crossover study of the effects of lidocaine on motor- and sensory-evoked potentials during spinal surgery	1	0.09143
66		2016	Bharadwaj A	Spine (Phila Pa 1976)	10.1097/BRS.0000000000001395	Cervical Spine Movement and Ease of Intubation Using Truview or McCoy Laryngoscope in Difficult Intubation	1	0.5445
93		2017	Hida T	Spine (Phila Pa 1976)	10.1097/BRS.0000000000001994	Collar Fixation Is Not Mandatory After Cervical Laminoplasty: A Randomized Controlled Trial	1	0.2594
112		2016	Ruatti S	Eur Spine J	10.1007/s00586-015-4141-5	Interest of intra-operative 3D imaging in spine surgery: a prospective randomized study	1	0.8094
115		2018	Lee DG	Spine (Phila Pa 1976)	10.1097/BRS.0000000000002269	Comparison of Intra-articular Thoracic Facet Joint Steroid Injection and Thoracic Medial Branch Block for the Management of Thoracic Facet Joint Pain	1	0.1134
126		2017	Kim KT	Eur Spine J	10.1007/s00586-017-5230-4	The effectiveness of low-dose and high-dose tranexamic acid in posterior lumbar interbody fusion: a double-blinded, placebo-controlled randomized study	1	0.1278
132		2019	Balling H	Spine (Phila Pa 1976)	10.1097/BRS.0000000000002899	Additional Sacroplasty Does Not Improve Clinical Outcome in Minimally Invasive Navigation-Assisted Screw Fixation Procedures for Nondisplaced Insufficiency Fractures of the Sacrum	1	0.298
136		2017	Pandey PK	Spine (Phila Pa 1976)	10.1097/BRS.0000000000001696	Comparison of Outcomes of Single-Level Anterior Cervical Discectomy With Fusion and Single-Level Artificial Cervical Disc Replacement for Single-Level Cervical Degenerative Disc Disease	1	0.6715
176		2016	Yanik HS	Eur Spine J	10.1007/s00586-015-4123-7	Selection of distal fusion level in posterior instrumentation and fusion of Scheuermann kyphosis: is fusion to sagittal stable vertebra necessary?	1	0.8472
194		2016	Molinares DM	J Neurosurg Spine	10.3171/2015.3.SPINE14928	Is the lateral jack-knife position responsible for cases of transient neurapraxia?	1	0.7766
195		2016	Hoff EK	Eur Spine J	10.1007/s00586-015-3852-y	ALIF and total disc replacement versus 2-level circumferential fusion with TLIF: a prospective, randomized, clinical and radiological trial	1	0.3891
202		2018	Wang W	Spine (Phila Pa 1976)	10.1097/BRS.0000000000002491	Tranexamic Acid Decreases Visible and Hidden Blood Loss Without Affecting Prethrombotic State Molecular Markers in Transforaminal Thoracic Interbody Fusion for Treatment of Thoracolumbar Fracture-Dislocation	1	0.0701
9		2016	Konno S	Spine (Phila Pa 1976)	10.1097/BRS.0000000000001707	Randomized, Double-blind, Placebo-controlled Phase III Trial of Duloxetine Monotherapy in Japanese Patients With Chronic Low Back Pain	2	0.632042
18		2019	Noriega D	Spine J	10.1016/j.spinee.2019.07.009	A prospective, international, randomized, noninferiority study comparing an implantable titanium vertebral augmentation device versus balloon kyphoplasty in the reduction of vertebral compression fractures (SAKOS study)	2	0.177635
19		2019	Raja S DC	Spine J	10.1016/j.spinee.2018.10.010	A prospective randomized study to analyze the efficacy of balanced pre-emptive analgesia in spine surgery	2	0.686925
58		2018	Allam AFA	Spine J	10.1016/j.spinee.2017.11.002	Role of Cerebrolysin in cervical spondylotic myelopathy patients: a prospective randomized study	2	0.608384
64		2019	Cecchinato R	Eur Spine J	10.1007/s00586-019-05978-3	Pedicle screw insertion with patient-specific 3D-printed guides based on low-dose CT scan is more accurate than free-hand technique in spine deformity patients: a prospective, randomized clinical trial	2	0.448939
72		2019	Li J	Spine (Phila Pa 1976)	10.1097/BRS.0000000000003096	The Effect of Dexmedetomidine Added to Preemptive Ropivacaine Infiltration on Postoperative Pain After Lumbar Fusion Surgery: A Randomized Controlled Trial	2	0.844597
78		2018	Nagabhushan RM	Spine (Phila Pa 1976)	10.1097/BRS.0000000000002315	Effectiveness and Safety of Batroxobin, Tranexamic Acid and a Combination in Reduction of Blood Loss in Lumbar Spinal Fusion Surgery	2	0.791237
81		2020	Olmarker K	Spine (Phila Pa 1976)	10.1097/BRS.0000000000003699	Translational Studies on Biologic Fusion of a Vertebral Segment as a Novel Treatment Modality for Low Back Pain	2	0.887141
85		2019	Ko S	Spine J	10.1016/j.spinee.2018.10.011	Prolonged pain reducing effect of sodium hyaluronate-carboxymethyl cellulose solution in the selective nerve root block (SNRB) of lumbar radiculopathy: a prospective, double-blind, randomized controlled clinical trial	2	0.918628
88		2018	Schmidt S	J Neurosurg Spine	10.3171/2017.11.SPINE17643	Prospective, randomized, multicenter study with 2-year follow-up to compare the performance of decompression with and without interlaminar stabilization	2	0.739654
92		2018	Liao C	Eur Spine J	10.1007/s00586-018-5527-y	Modified posterior percutaneous endoscopic cervical discectomy for lateral cervical disc herniation: the vertical anchoring technique	2	0.708993
95		2018	He S	Spine (Phila Pa 1976)	10.1097/BRS.0000000000002323	A Randomized Trial Comparing Clinical Outcomes Between Zero-Profile and Traditional Multilevel Anterior Cervical Discectomy and Fusion Surgery for Cervical Myelopathy	2	0.763324
99		2018	Hardas GM	Spine (Phila Pa 1976)	10.1097/BRS.0000000000002409	Prospective, Randomized, Double-Blind, Placebo-Controlled Clinical Trial Assessing the Effects of Applying a Force to C5 by a Mechanically Assisted Instrument on Referred Pain to the Shoulder	2	0.162868
111		2019	Ovadia D	Spine (Phila Pa 1976)	10.1097/BRS.0000000000002892	Closed Wound Subfascial Suction Drainage in Posterior Fusion Surgery for Adolescent Idiopathic Scoliosis: A Prospective Randomized Control Study	2	0.142448
118		2018	Cheung JPY	Eur Spine J	10.1007/s00586-017-5245-x	A randomized double-blinded clinical trial to evaluate the safety and efficacy of a novel superelastic nickel-titanium spinal rod in adolescent idiopathic scoliosis: 5-year follow-up	2	0.0387358
123		2017	Hyun SJ	Spine (Phila Pa 1976)	10.1097/BRS.0000000000001778	Minimally Invasive Robotic Versus Open Fluoroscopic-guided Spinal Instrumented Fusions: A Randomized Controlled Trial	2	0.403711
125		2018	Scholz M	Eur Spine J	10.1007/s00586-017-5356-4	Prospective randomized controlled comparison of posterior vs. posterior-anterior stabilization of thoracolumbar incomplete cranial burst fractures in neurological intact patients: the RASPUTHINE pilot study	2	0.447586
130		2018	Shin SM	Spine (Phila Pa 1976)	10.1097/BRS.0000000000002414	Clinical Effectiveness of Intra-articular Pulsed Radiofrequency Compared to Intra-articular Corticosteroid Injection for Management of Atlanto-occipital Joint Pain: A Prospective Randomized Controlled Pilot Study	2	0.849394
141		2017	Xu B	Eur Spine J	10.1007/s00586-015-3979-x	Continuous wound infusion of ropivacaine for the control of pain after thoracolumbar spinal surgery: a randomized clinical trial	2	0.88118
152		2019	Kubota G	Spine J	10.1016/j.spinee.2017.07.167	Platelet-rich plasma enhances bone union in posterolateral lumbar fusion: A prospective randomized controlled trial	2	0.61763
153		2017	Challier V	Spine (Phila Pa 1976)	10.1097/BRS.0000000000001857	One-Level Lumbar Degenerative Spondylolisthesis and Posterior Approach: Is Transforaminal Lateral Interbody Fusion Mandatory?: A Randomized Controlled Trial With 2-Year Follow-Up	2	0.981704
171		2017	Ökmen K	Spine J	10.1016/j.spinee.2016.08.024	The efficacy of interlaminar epidural steroid administration in multilevel intervertebral disc disease with chronic low back pain: a randomized, blinded, prospective study	2	0.857002
187		2017	Fukui D	Eur Spine J	10.1007/s00586-016-4636-8	Reduced blood loss and operation time in lumbar posterolateral fusion using a bipolar sealer	2	0.896402
190		2016	Glaser J	Spine (Phila Pa 1976)	10.1097/BRS.0000000000001525	Motor/Prefrontal Transcranial Direct Current Stimulation (tDCS) Following Lumbar Surgery Reduces Postoperative Analgesia Use	2	0.781082
192		2017	Erdogan MA	Spine (Phila Pa 1976)	10.1097/BRS.0000000000001937	Patient-controlled Intermittent Epidural Bolus Versus Epidural Infusion for Posterior Spinal Fusion After Adolescent Idiopathic Scoliosis: Prospective, Randomized, Double-blinded Study	2	0.906549
193		2017	Kim HJ	Spine J	10.1016/j.spinee.2016.11.010	Biomechanical advantages of robot-assisted pedicle screw fixation in posterior lumbar interbody fusion compared with freehand technique in a prospective randomized controlled trial-perspective for patient-specific finite element analysis	2	0.689901
196		2016	Putzier M	Spine J	10.1016/j.spinee.2015.07.460	Minimally invasive TLIF leads to increased muscle sparing of the multifidus muscle but not the longissimus muscle compared with conventional PLIF-a prospective randomized clinical trial	2	0.919631
199		2017	Perelló M	Spine (Phila Pa 1976)	10.1097/BRS.0000000000001772	Prolonged Perioperative Low-Dose Ketamine Does Not Improve Short and Long-term Outcomes After Pediatric Idiopathic Scoliosis Surgery	2	0.712637
215		2017	Araimo Morselli FSM	Spine (Phila Pa 1976)	10.1097/BRS.0000000000001733	Intrathecal Versus Intravenous Morphine in Minimally Invasive Posterior Lumbar Fusion: A Blinded Randomized Comparative Prospective Study	2	0.859009
216		2016	Strube P	J Neurosurg Spine	10.3171/2015.3.SPINE14997	Postoperative posterior lumbar muscle changes and their relationship to segmental motion preservation or restriction: a randomized prospective study	2	0.96267
3		2019	Minetama M	Spine J	10.1016/j.spinee.2019.04.009	Supervised physical therapy vs home exercise for patients with lumbar spinal stenosis: a randomized controlled trial	3	0.983791
21		2019	Vleggeert-Lankamp CLA	Spine J	10.1016/j.spinee.2018.12.013	The NECK trial: Effectiveness of anterior cervical discectomy with or without interbody fusion and arthroplasty in the treatment of cervical disc herniation; a double-blinded randomized controlled trial	3	0.741944
23		2018	Yesil H	Spine (Phila Pa 1976)	10.1097/BRS.0000000000002663	Does the Use of Electrotherapies Increase the Effectiveness of Neck Stabilization Exercises for Improving Pain, Disability, Mood, and Quality of Life in Chronic Neck Pain?: A Randomized, Controlled, Single-Blind Study	3	0.0497516
40		2018	Djurasovic M	J Neurosurg Spine	10.3171/2018.4.SPINE18116	Randomized trial of Cell Saver in 2- to 3-level lumbar instrumented posterior fusions	3	0.280052
67		2020	Svensson J	Spine (Phila Pa 1976)	10.1097/BRS.0000000000003430	Neck-Related Headache in Patients With Cervical Disc Disease After Surgery and Physiotherapy: A 1-Year Follow-up of a Prospective Randomized Study	3	0.814793
70		2020	Paulsen RT	Spine (Phila Pa 1976)	10.1097/BRS.0000000000003221	Patient-reported Outcomes After Surgery for Lumbar Disc Herniation, a Randomized Controlled Trial Comparing the Effects of Referral to Municipal Physical Rehabilitation Versus No Referral	3	0.955685
71		2020	Pérez-Martínez C	Spine (Phila Pa 1976)	10.1097/BRS.0000000000003605	INYBI: A New Tool for Self-Myofascial Release of the Suboccipital Muscles in Patients With Chronic Non-Specific Neck Pain: A Randomized Controlled Trial	3	0.309008
76		2019	Zhang M	Eur Spine J	10.1007/s00586-019-05980-9	Ultrasound-guided transforaminal percutaneous endoscopic lumbar discectomy: a new guidance method that reduces radiation doses	3	0.89031
84		2018	Aglio LS	J Neurosurg Spine	10.3171/2018.5.SPINE171380	Preemptive analgesia for postoperative pain relief in thoracolumbosacral spine operations: a double-blind, placebo-controlled randomized trial	3	0.511088
94		2018	Haws BE	J Neurosurg Spine	10.3171/2017.11.SPINE17819	Impact of local steroid application on dysphagia following an anterior cervical discectomy and fusion: results of a prospective, randomized single-blind trial	3	0.680734
114		2018	Feng SW	Eur Spine J	10.1007/s00586-017-5450-7	Implantation of an empty polyetheretherketone cage in anterior cervical discectomy and fusion: a prospective randomised controlled study with 2 years follow-up	3	0.434637
121		2017	Chan CYW	Spine (Phila Pa 1976)	10.1097/BRS.0000000000002135	Usage of Chewing Gum in Posterior Spinal Fusion Surgery for Adolescent Idiopathic Scoliosis: A Randomized Controlled Trial	3	0.643044
129		2016	Guyer RD	Spine (Phila Pa 1976)	10.1097/BRS.0000000000001168	Five-Year Follow-Up of a Prospective, Randomized Trial Comparing Two Lumbar Total Disc Replacements	3	0.522512
147		2018	Helenius L	Eur Spine J	10.1007/s00586-017-5396-9	Preoperative pregabalin has no effect on intraoperative neurophysiological monitoring in adolescents undergoing posterior spinal fusion for spinal deformities: a double-blind, randomized, placebo-controlled clinical trial	3	0.791781
159		2017	Wang TY	Spine (Phila Pa 1976)	10.1097/BRS.0000000000001720	Internally Randomized Control Trial of Radiation Exposure Using Ultra-low Radiation Imaging Versus Traditional C-arm Fluoroscopy for Patients Undergoing Single-level Minimally Invasive Transforaminal Lumbar Interbody Fusion	3	0.088703
161		2017	Engquist M	J Neurosurg Spine	10.3171/2016.6.SPINE151427	A 5- to 8-year randomized study on the treatment of cervical radiculopathy: anterior cervical decompression and fusion plus physiotherapy versus physiotherapy alone	3	0.284786
170		2016	Edwards CC 2nd	Spine (Phila Pa 1976)	10.1097/BRS.0000000000001284	Can Dysphagia Following Anterior Cervical Fusions With rhBMP-2 Be Reduced With Local Depomedrol Application?: A Prospective, Randomized, Placebo-Controlled, Double-Blind Trial	3	0.0363346
184		2016	Arnold PM	Spine (Phila Pa 1976)	10.1097/BRS.0000000000001466	Efficacy of i-Factor Bone Graft versus Autograft in Anterior Cervical Discectomy and Fusion: Results of the Prospective, Randomized, Single-blinded Food and Drug Administration Investigational Device Exemption Study	3	0.233217
203		2018	Nayar G	J Neurosurg Spine	10.3171/2017.5.SPINE17123	Pedicle screw placement accuracy using ultra-low radiation imaging with image enhancement versus conventional fluoroscopy in minimally invasive transforaminal lumbar interbody fusion: an internally randomized controlled trial	3	0.0203784
204		2018	Sarig Bahat H	Eur Spine J	10.1007/s00586-017-5323-0	Remote kinematic training for patients with chronic neck pain: a randomised controlled trial	3	0.302624
205		2016	Yang EZ	Eur Spine J	10.1007/s00586-015-4341-z	An RCT study comparing the clinical and radiological outcomes with the use of PLIF or TLIF after instrumented reduction in adult isthmic spondylolisthesis	3	0.998202
213		2016	Desai MJ	Spine (Phila Pa 1976)	10.1097/BRS.0000000000001412	A Prospective, Randomized, Multicenter, Open-label Clinical Trial Comparing Intradiscal Biacuplasty to Conventional Medical Management for Discogenic Lumbar Back Pain	3	0.598412
26		2016	Leininger B	Spine J	10.1016/j.spinee.2016.06.014	Cost-effectiveness of spinal manipulative therapy, supervised exercise, and home exercise for older adults with chronic neck pain	4	0.54883
37		2020	Fan M	Spine (Phila Pa 1976)	10.1097/BRS.0000000000003258	Improved Accuracy of Cervical Spinal Surgery With Robot-Assisted Screw Insertion: A Prospective, Randomized, Controlled Study	4	0.618488
39		2019	Xu B	Spine (Phila Pa 1976)	10.1097/BRS.0000000000002992	Multimodal Nutritional Management in Primary Lumbar Spine Surgery: A Randomized Controlled Trial	4	0.994427
41		2020	Kraiwattanapong C	Spine (Phila Pa 1976)	10.1097/BRS.0000000000003679	Effect of Multimodal Drugs Infiltration on Postoperative Pain in Split Laminectomy of Lumbar Spine: A Randomized Controlled Trial	4	0.893218
44		2020	Farshad M	Eur Spine J	10.1007/s00586-019-06144-5	No benefit of early versus late ambulation after incidental durotomy in lumbar spine surgery: a randomized controlled trial	4	0.591008
54		2019	Lavelle WF	Spine (Phila Pa 1976)	10.1097/BRS.0000000000002907	Ten-year Outcomes of Cervical Disc Replacement With the BRYAN Cervical Disc: Results From a Prospective, Randomized, Controlled Clinical Trial	4	0.295865
59		2020	Chen Y	Spine (Phila Pa 1976)	10.1097/BRS.0000000000003462	Comparison of Anterior Controllable Antedisplacement and Fusion With Posterior Laminoplasty in the Treatment of Multilevel Cervical Ossification of the Posterior Longitudinal Ligament: A Prospective, Randomized, and Control Study With at Least 1-Year Follow Up	4	0.840841
73		2019	Jespersen AB	Spine (Phila Pa 1976)	10.1097/BRS.0000000000002791	Does Systemic Administration of Parathyroid Hormone After Noninstrumented Spinal Fusion Surgery Improve Fusion Rates and Fusion Mass in Elderly Patients Compared to Placebo in Patients With Degenerative Lumbar Spondylolisthesis?	4	0.63488
75		2016	Hedlund R	Spine J	10.1016/j.spinee.2015.08.065	The long-term outcome of lumbar fusion in the Swedish lumbar spine study	4	0.224925
83		2019	Jensen OK	Eur Spine J	10.1007/s00586-019-06046-6	Probiotics for chronic low back pain with type 1 Modic changes: a randomized double-blind, placebo-controlled trial with 1-year follow-up using Lactobacillus Rhamnosis GG	4	0.695266
134		2017	Arts MP	Eur Spine J	10.1007/s00586-017-5079-6	Porous silicon nitride spacers versus PEEK cages for anterior cervical discectomy and fusion: clinical and radiological results of a single-blinded randomized controlled trial	4	0.144693
143		2017	Uthaikhup S	Spine J	10.1016/j.spinee.2016.08.008	Effectiveness of physiotherapy for seniors with recurrent headaches associated with neck pain and dysfunction: a randomized controlled trial	4	0.498199
183		2016	Wang B	Eur Spine J	10.1007/s00586-016-4425-4	A prospective randomized controlled study comparing the pain relief in patients with osteoporotic vertebral compression fractures with the use of vertebroplasty or facet blocking	4	0.676163
198		2016	Cankaya D	Eur Spine J	10.1007/s00586-015-4145-1	Better life quality and sexual function in men and their female partners with short-segment posterior fixation in the treatment of thoracolumbar junction burst fractures	4	0.929493
218		2016	Park SY	Eur Spine J	10.1007/s00586-016-4385-8	A prospective randomized comparative study of postoperative pain control using an epidural catheter in patients undergoing posterior lumbar interbody fusion	4	0.584653
48		2018	Zoia C	J Neurosurg Spine	10.3171/2017.8.SPINE17370	Usefulness of corset adoption after single-level lumbar discectomy: a randomized controlled trial	5	0.438923
77		2017	Gibson JNA	Eur Spine J	10.1007/s00586-016-4885-6	A randomised controlled trial of transforaminal endoscopic discectomy vs microdiscectomy	5	0.0453456
79		2020	Huang WC	Spine (Phila Pa 1976)	10.1097/BRS.0000000000003339	Effect of Tracheal Intubation Mode on Cuff Pressure During Retractor Splay and Dysphonia Recovery After Anterior Cervical Spine Surgery: A Randomized Clinical Trial	5	0.942153
100		2019	Gubin AV	Eur Spine J	10.1007/s00586-018-5791-x	Role of closed drain after multi-level posterior spinal surgery in adults: a randomised open-label superiority trial	5	0.814947
160		2017	Krappel F	Eur Spine J	10.1007/s00586-016-4796-6	Herniectomy versus herniectomy with the DIAM spinal stabilization system in patients with sciatica and concomitant low back pain: results of a prospective randomized controlled multicenter trial	5	0.84286
166		2017	Jiang YQ	Eur Spine J	10.1007/s00586-016-4878-5	A prospective randomized trial comparing anterior cervical discectomy and fusion versus plate-only open-door laminoplasty for the treatment of spinal stenosis in degenerative diseases	5	0.682102
168		2016	Farrokhi MR	J Neurosurg Spine	10.3171/2015.3.SPINE141172	Effects of methylene blue on postoperative low-back pain and functional outcomes after lumbar open discectomy: a triple-blind, randomized placebo-controlled trial	5	0.520183
174		2017	Shi J	Eur Spine J	10.1007/s00586-016-4917-2	Application of a modified thoracoabdominal approach that avoids cutting open the costal portion of diaphragm during anterior thoracolumbar spine surgery	5	0.821366
179		2016	Isaacs RE	Spine (Phila Pa 1976)	10.1097/BRS.0000000000001472	Two-Year Comparative Outcomes of MIS Lateral and MIS Transforaminal Interbody Fusion in the Treatment of Degenerative Spondylolisthesis: Part II: Radiographic Findings	5	0.42441
182		2016	Al-Shareef AT	Spine (Phila Pa 1976)	10.1097/BRS.0000000000001447	Effect of Kinesio Taping on Pain and Functional Disability in Chronic Nonspecific Low Back Pain: A Randomized Clinical Trial	5	0.969145
186		2016	Reme SE	Spine (Phila Pa 1976)	10.1097/BRS.0000000000001596	Cognitive Interventions and Nutritional Supplements (The CINS Trial): A Randomized Controlled, Multicenter Trial Comparing a Brief Intervention With Additional Cognitive Behavioral Therapy, Seal Oil, and Soy Oil for Sick-Listed Low Back Pain Patients	5	0.930172
221		2017	Hung PI	Eur Spine J	10.1007/s00586-016-4672-4	Is a drain tube necessary for minimally invasive lumbar spine fusion surgery?	5	0.781899
223		2016	Norbye AD	Spine (Phila Pa 1976)	10.1097/BRS.0000000000001878	Do Patients With Chronic Low Back Pain Benefit From Early Intervention Regarding Absence From Work?: A Randomized, Controlled, Single-Center Pilot Study	5	0.0581446
12		2018	Wibault J	J Neurosurg Spine	10.3171/2017.5.SPINE16736	Structured postoperative physiotherapy in patients with cervical radiculopathy: 6-month outcomes of a randomized clinical trial	6	0.960604
16		2017	Yilmaz Yelvar GD	Eur Spine J	10.1007/s00586-016-4892-7	Is physiotherapy integrated virtual walking effective on pain, function, and kinesiophobia in patients with non-specific low-back pain? Randomised controlled trial	6	0.0327101
20		2020	Park SM	Spine J	10.1016/j.spinee.2019.09.015	Biportal endoscopic versus microscopic lumbar decompressive laminectomy in patients with spinal stenosis: a randomized controlled trial	6	0.854225
24		2020	Minetama M	Spine (Phila Pa 1976)	10.1097/BRS.0000000000003363	Therapeutic Advantages of Frequent Physical Therapy Sessions for Patients With Lumbar Spinal Stenosis	6	0.896415
45		2019	Peolsson A	J Neurosurg Spine	10.3171/2018.12.SPINE181258	Postoperative structured rehabilitation in patients undergoing surgery for cervical radiculopathy: a 2-year follow-up of a randomized controlled trial	6	0.933811
46		2019	Nene AM	Spine (Phila Pa 1976)	10.1097/BRS.0000000000002811	Six versus 12 Months of Anti Tubercular Therapy in Patients With Biopsy Proven Spinal Tuberculosis: A Single Center, Open Labeled, Prospective Randomized Clinical Trial-A Pilot study	6	0.375649
68		2019	Greenwood J	Eur Spine J	10.1007/s00586-019-05913-6	Rehabilitation following lumbar fusion surgery (REFS) a randomised controlled feasibility study	6	0.288577
80		2018	Takeuchi M	J Neurosurg Spine	10.3171/2018.3.SPINE171111	A double-blind randomized controlled trial of the local application of vancomycin versus ampicillin powder into the operative field for thoracic and/or lumbar fusions	6	0.0509035
103		2018	Soliman HAG	Spine (Phila Pa 1976)	10.1097/BRS.0000000000002292	Early Impact of Postoperative Bracing on Pain and Quality of Life After Posterior Instrumented Fusion for Lumbar Degenerative Conditions: A Randomized Trial	6	0.984869
109		2017	Urquhart JC	J Neurosurg Spine	10.3171/2016.11.SPINE161031	Treatment of thoracolumbar burst fractures: extended follow-up of a randomized clinical trial comparing orthosis versus no orthosis	6	0.94966
120		2018	Derakhshanrad N	J Neurosurg Spine	10.3171/2017.11.SPINE17769	Granulocyte-colony stimulating factor administration for neurological improvement in patients with postrehabilitation chronic incomplete traumatic spinal cord injuries: a double-blind randomized controlled clinical trial	6	0.758814
128		2017	Hahne AJ	Spine (Phila Pa 1976)	10.1097/BRS.0000000000002148	Who Benefits Most From Individualized Physiotherapy or Advice for Low Back Disorders? A Preplanned Effect Modifier Analysis of a Randomized Controlled Trial	6	0.613903
169		2016	van Dongen JM	Eur Spine J	10.1007/s00586-016-4526-0	Cost-effectiveness of manual therapy versus physiotherapy in patients with sub-acute and chronic neck pain: a randomised controlled trial	6	0.9404
189		2018	Lin CC	Eur Spine J	10.1007/s00586-016-4781-0	The economic burden of guideline-recommended first line care for acute low back pain	6	0.0166868
191		2016	Rolving N	Spine (Phila Pa 1976)	10.1097/BRS.0000000000001254	Preoperative Cognitive-Behavioral Patient Education Versus Standard Care for Lumbar Spinal Fusion Patients: Economic Evaluation Alongside a Randomized Controlled Trial	6	0.204564
220		2017	vonderHoeh NH	Eur Spine J	10.1007/s00586-017-5145-0	Results of lumbar spondylodeses using different bone grafting materials after transforaminal lumbar interbody fusion (TLIF)	6	0.520748
2		2018	Lindbäck Y	Spine J	10.1016/j.spinee.2017.12.009	PREPARE: Presurgery physiotherapy for patients with degenerative lumbar spine disorder: a randomized clinical trial	7	0.505321
65		2019	Yu CC	Spine (Phila Pa 1976)	10.1097/BRS.0000000000002954	Intravenous and Oral Tranexamic Acid Are Equivalent at Reducing Blood Loss in Thoracolumbar Spinal Fusion: A Prospective Randomized Trial	7	0.469074
101		2017	Furunes H	Spine J	10.1016/j.spinee.2017.05.011	Total disc replacement versus multidisciplinary rehabilitation in patients with chronic low back pain and degenerative discs: 8-year follow-up of a randomized controlled multicenter trial	7	0.130838
135		2018	Coughlan M	Spine (Phila Pa 1976)	10.1097/BRS.0000000000002678	A Prospective, Randomized, Multicenter Study Comparing Silicated Calcium Phosphate versus BMP-2 Synthetic Bone Graft in Posterolateral Instrumented Lumbar Fusion for Degenerative Spinal Disorders	7	0.896731
144		2017	Cho JH	Spine J	10.1016/j.spinee.2017.06.023	Efficacy of Escherichia coli-derived recombinant human bone morphogenetic protein-2 in posterolateral lumbar fusion: an open, active-controlled, randomized, multicenter trial	7	0.421799
154		2017	Suh BG	Spine (Phila Pa 1976)	10.1097/BRS.0000000000001689	Wedge-Shaped Resection of the Posterior Bony Arch During Open Door Laminoplasty to Prevent Postoperative Motion Limitation	7	0.931003
157		2016	Kim HJ	Spine J	10.1016/j.spinee.2016.02.049	Comparative study of the efficacy of limaprost and pregabalin as single agents and in combination for the treatment of lumbar spinal stenosis: a prospective, double-blind, randomized controlled non-inferiority trial	7	0.0354299
162		2017	Pireau N	Eur Spine J	10.1007/s00586-017-5229-x	Radiation dose reduction in thoracic and lumbar spine instrumentation using navigation based on an intraoperative cone beam CT imaging system: a prospective randomized clinical trial	7	0.571081
177		2016	Loumeau TP	Eur Spine J	10.1007/s00586-016-4431-6	A RCT comparing 7-year clinical outcomes of one level symptomatic cervical disc disease (SCDD) following ProDisc-C total disc arthroplasty (TDA) versus anterior cervical discectomy and fusion (ACDF)	7	0.526898
181		2017	Fordham B	Spine (Phila Pa 1976)	10.1097/BRS.0000000000002066	Explaining How Cognitive Behavioral Approaches Work for Low Back Pain: Mediation Analysis of the Back Skills Training Trial	7	0.552864
200		2017	Bono CM	Eur Spine J	10.1007/s00586-016-4821-9	The effect of short (2-weeks) versus long (6-weeks) post-operative restrictions following lumbar discectomy: a prospective randomized control trial	7	0.937373
201		2016	Lee JH	Spine J	10.1016/j.spinee.2016.07.531	Comparison of fusion rate and clinical results between CaO-SiO(2)-P(2)O(5)-B(2)O(3) bioactive glass ceramics spacer with titanium cages in posterior lumbar interbody fusion	7	0.78557
219		2017	Kesänen J	Eur Spine J	10.1007/s00586-017-4963-4	Increased preoperative knowledge reduces surgery-related anxiety: a randomised clinical trial in 100 spinal stenosis patients	7	0.774838
226		2017	Høy K	Eur Spine J	10.1007/s00586-016-4592-3	Addition of TLIF does not improve outcome over standard posterior instrumented fusion. 5-10 years long-term Follow-up: results from a RCT	7	0.592251
55		2020	Furunes H	Spine (Phila Pa 1976)	10.1097/BRS.0000000000003600	Facet Arthropathy Following Disc Replacement Versus Rehabilitation: A Prospective Study With 8-Year Follow-Up	8	0.0915252
87		2019	Ammendolia C	Spine J	10.1016/j.spinee.2018.07.012	Effect of a prototype lumbar spinal stenosis belt versus a lumbar support on walking capacity in lumbar spinal stenosis: a randomized controlled trial	8	0.905463
98		2018	Thepsoparn M	Spine (Phila Pa 1976)	10.1097/BRS.0000000000002662	Effects of Combined Lower Thoracic Epidural/General Anesthesia on Pain Control in Patients Undergoing Elective Lumbar Spine Surgery: A Randomized Controlled Trial	8	0.783879
104		2018	Derakhshanrad N	J Neurosurg Spine	10.3171/2018.6.SPINE18209	Subcutaneous granulocyte colony-stimulating factor administration for subacute traumatic spinal cord injuries, report of neurological and functional outcomes: a double-blind randomized controlled clinical trial	8	0.940065
106		2018	Haws BE	J Neurosurg Spine	10.3171/2018.7.SPINE18584	Impact of local steroid application in a minimally invasive transforaminal lumbar interbody fusion: results of a prospective, randomized, single-blind trial	8	0.300615
117		2017	Lanman TH	J Neurosurg Spine	10.3171/2016.11.SPINE16746	Long-term clinical and radiographic outcomes of the Prestige LP artificial cervical disc replacement at 2 levels: results from a prospective randomized controlled clinical trial	8	0.432594
180		2016	Werner EL	Spine (Phila Pa 1976)	10.1097/BRS.0000000000001268	Cognitive Patient Education for Low Back Pain in Primary Care: A Cluster Randomized Controlled Trial and Cost-Effectiveness Analysis	8	0.236937
185		2016	El Barzouhi A	J Neurosurg Spine	10.3171/2015.10.SPINE15858	Prognostic value of magnetic resonance imaging findings in patients with sciatica	8	0.0747597
197		2016	Kearing S	Spine (Phila Pa 1976)	10.1097/BRS.0000000000001272	Can Decision Support Help Patients With Spinal Stenosis Make a Treatment Choice?: A Prospective Study Assessing the Impact of a Patient Decision Aid and Health Coaching	8	0.525812
210		2017	Greze J	Eur Spine J	10.1007/s00586-016-4428-1	Does continuous wound infiltration enhance baseline intravenous multimodal analgesia after posterior spinal fusion surgery? A randomized, double-blinded, placebo-controlled study	8	0.288464
14	See explanation in main text	2018	Fischgrund JS	Eur Spine J	10.1007/s00586-018-5496-1	Intraosseous basivertebral nerve ablation for the treatment of chronic low back pain: a prospective randomized double‐blind sham‐controlled multi‐center study	9	0.997132
29		2020	Paulsen RT	Spine J	10.1016/j.spinee.2019.09.019	Return to work after surgery for lumbar disc herniation, secondary analyses from a randomized controlled trial comparing supervised rehabilitation versus home exercises	9	0.944333
110		2019	MacDowall A	J Neurosurg Spine	10.3171/2018.9.SPINE18659	Artificial disc replacement versus fusion in patients with cervical degenerative disc disease and radiculopathy: a randomized controlled trial with 5-year outcomes	9	0.259082
133		2017	Bonfill X	Spine J	10.1016/j.spinee.2017.05.025	Efficacy and safety of urinary catheters with silver alloy coating in patients with spinal cord injury: a multicentric pragmatic randomized controlled trial. The ESCALE trial	9	0.620929
137		2018	Rhon DI	Spine (Phila Pa 1976)	10.1097/BRS.0000000000002619	Effectiveness and Downstream Healthcare Utilization for Patients That Received Early Physical Therapy Versus Usual Care for Low Back Pain: A Randomized Clinical Trial	9	0.62916
163		2018	Furunes H	Spine (Phila Pa 1976)	10.1097/BRS.0000000000002712	Adjacent Disc Degeneration After Lumbar Total Disc Replacement or Nonoperative Treatment: A Randomized Study with 8-year Follow-up	9	0.814245
224		2018	Matsuyama Y	J Neurosurg Spine	10.3171/2017.7.SPINE161327	A multicenter, randomized, double-blind, dose-finding study of condoliase in patients with lumbar disc herniation	9	0.596815
28		2018	Chen Z	J Neurosurg Spine	10.3171/2017.7.SPINE161434	Percutaneous transforaminal endoscopic discectomy compared with microendoscopic discectomy for lumbar disc herniation: 1-year results of an ongoing randomized controlled trial	10	0.126585
96		2019	Strøm J	Spine J	10.1016/j.spinee.2018.11.011	A web-based platform to accommodate symptoms of anxiety and depression by featuring social interaction and animated information in patients undergoing lumbar spine fusion: a randomized clinical trial	10	0.0731533
91	See explanation in main text	2020	Coronado RA	Spine (Phila Pa 1976)	10.1097/BRS.0000000000003239	Early Self-directed Home Exercise Program After Anterior Cervical Discectomy and Fusion: A Pilot Study	11	0.996289
138		2017	Kim HJ	Eur Spine J	10.1007/s00586-017-5213-5	Comparative study of the efficacy of transdermal buprenorphine patches and prolonged-release tramadol tablets for postoperative pain control after spinal fusion surgery: a prospective, randomized controlled non-inferiority trial	11	0.683251
148		2017	Sundseth J	Eur Spine J	10.1007/s00586-016-4922-5	The Norwegian Cervical Arthroplasty Trial (NORCAT): 2-year clinical outcome after single-level cervical arthroplasty versus fusion-a prospective, single-blinded, randomized, controlled multicenter study	11	0.709738
158		2017	Ilves O	Eur Spine J	10.1007/s00586-016-4789-5	Quality of life and disability: can they be improved by active postoperative rehabilitation after spinal fusion surgery in patients with spondylolisthesis? A randomised controlled trial with 12-month follow-up	11	0.565774
35		2020	Chen Z	Spine (Phila Pa 1976)	10.1097/BRS.0000000000003314	Percutaneous Transforaminal Endoscopic Discectomy Versus Microendoscopic Discectomy for Lumbar Disc Herniation: Two-Year Results of a Randomized Controlled Trial	12	0.184005
102		2018	Thomé C	Spine J	10.1016/j.spinee.2018.05.003	Annular closure in lumbar microdiscectomy for prevention of reherniation: a randomized clinical trial	12	0.652597
1		2018	Haas M	Spine J	10.1016/j.spinee.2018.02.019	Dose-Response and Efficacy of Spinal Manipulation for Care of Cervicogenic Headache: A Dual-Center Randomized Controlled Trial	13	0.858444
7		2018	Chiba K	Spine (Phila Pa 1976)	10.1097/BRS.0000000000002528	Condoliase for the Treatment of Lumbar Disc Herniation: A Randomized Controlled Trial	13	0.781248
90		2019	In 't Veld BA	Eur Spine J	10.1007/s00586-018-5798-3	Maintaining endotracheal tube cuff pressure at 20 mmHg during anterior cervical spine surgery to prevent dysphagia: a double-blind randomized controlled trial	13	0.612723
11		2019	Khalil JG	Spine J	10.1016/j.spinee.2019.05.598	A prospective, randomized, multicenter study of intraosseous basivertebral nerve ablation for the treatment of chronic low back pain	14	0.119997
22		2017	Herman PM	Spine (Phila Pa 1976)	10.1097/BRS.0000000000002344	Cost-effectiveness of Mindfulness-based Stress Reduction Versus Cognitive Behavioral Therapy or Usual Care Among Adults With Chronic Low Back Pain	14	0.908455
165		2016	Jackson RJ	J Neurosurg Spine	10.3171/2015.8.SPINE15219	Subsequent surgery rates after cervical total disc replacement using a Mobi-C Cervical Disc Prosthesis versus anterior cervical discectomy and fusion: a prospective randomized clinical trial with 5-year follow-up	14	0.49194
63		2020	Hasegawa T	Spine (Phila Pa 1976)	10.1097/BRS.0000000000003464	The Titanium-coated PEEK Cage Maintains Better Bone Fusion With the Endplate Than the PEEK Cage 6 Months After PLIF Surgery: A Multicenter, Prospective, Randomized Study	16	0.727676
156		2017	Sturesson B	Eur Spine J	10.1007/s00586-016-4599-9	Six-month outcomes from a randomized controlled trial of minimally invasive SI joint fusion with triangular titanium implants vs conservative management	17	0.825839
27	See explanation in main text	2016	Monticone M	Eur Spine J	10.1007/s00586-016-4528-y	Adults with idiopathic scoliosis improve disability after motor and cognitive rehabilitation: results of a randomised controlled trial	18	0.995078
145		2017	Gornet MF	J Neurosurg Spine	10.3171/2016.10.SPINE16264	Cervical disc arthroplasty with the Prestige LP disc versus anterior cervical discectomy and fusion, at 2 levels: results of a prospective, multicenter randomized controlled clinical trial at 24 months	18	0.296885
227		2016	Yang EZ	Spine (Phila Pa 1976)	10.1097/BRS.0000000000001298	Percutaneous Vertebroplasty Versus Conservative Treatment in Aged Patients With Acute Osteoporotic Vertebral Compression Fractures: A Prospective Randomized Controlled Clinical Study	19	0.198042
32		2017	Hahne AJ	Spine J	10.1016/j.spinee.2016.10.004	Individualized functional restoration as an adjunct to advice for lumbar disc herniation with associated radiculopathy. A preplanned subgroup analysis of a randomized controlled trial	20	0.655012
155		2016	Radcliff K	J Neurosurg Spine	10.3171/2015.12.SPINE15824	Five-year clinical results of cervical total disc replacement compared with anterior discectomy and fusion for treatment of 2-level symptomatic degenerative disc disease: a prospective, randomized, controlled, multicenter investigational device exemption clinical trial	20	0.484955
17		2019	Yue JJ	Spine (Phila Pa 1976)	10.1097/BRS.0000000000003171	Five-year Results of a Randomized Controlled Trial for Lumbar Artificial Discs in Single-level Degenerative Disc Disease	21	0.161219
4	EXCLUDED - SYSTEMATIC REVIEW	2016	Negrini S	Spine (Phila Pa 1976)	10.1097/BRS.0000000000001887	Braces for Idiopathic Scoliosis in Adolescents
6	EXCLUDED - NO BINARY DATA	2018	Chhabra H S	Eur Spine J	10.1007/s00586-018-5788-5	Smartphone app in self-management of chronic low back pain: a randomized controlled trial
8	EXCLUDED - MIXED RCT and OBSERVATIONAL	2018	Abdu W	Spine (Phila Pa 1976)	10.1097/BRS.0000000000002682	Long-Term Results of Surgery Compared With Nonoperative Treatment for Lumbar Degenerative Spondylolisthesis in the Spine Patient Outcomes Research Trial (SPORT)
30	EXLUDED - NO BINARY DATA	2016	Schwieger T	Spine (Phila Pa 1976)	10.1097/BRS.0000000000001210	Body Image and Quality-of-Life in Untreated Versus Brace-Treated Females With Adolescent Idiopathic Scoliosis
31	EXCLUDED - NOT SPLIT INTO ARMS	2016	Elliott TLP	Spine (Phila Pa 1976)	10.1097/BRS.0000000000001576	The Effect of Sitting on Stability Balls on Nonspecific Lower Back Pain, Disability, and Core Endurance: A Randomized Controlled Crossover Study
33	EXCLUDED - COHORT STUDY	2018	Kennedy DJ	Spine J	10.1016/j.spinee.2017.08.264	A minimum of 5-year follow-up after lumbar transforaminal epidural steroid injections in patients with lumbar radicular pain due to intervertebral disc herniation
36	EXCLUDED - NOT RCT	2019	Djuric N	Spine (Phila Pa 1976)	10.1097/BRS.0000000000003004	Gadolinium Enhancement Is Not Associated With Disc Inflammation in Patients With Sciatica
38	EXCLUDED - NO BINARY DATA	2019	Kim DI	Eur Spine J	10.1007/s00586-019-05885-7	A pilot randomized controlled trial of 6-week combined exercise program on fasting insulin and fitness levels in individuals with spinal cord injury
42	EXCLUDED - NO BINARY DATA	2019	Valenzuela PL	Spine (Phila Pa 1976)	10.1097/BRS.0000000000002908	Spinal Manipulative Therapy Effects in Autonomic Regulation and Exercise Performance in Recreational Healthy Athletes: A Randomized Controlled Trial
43	EXCLUDED - NO BINARY DATA	2019	Ament J	Spine (Phila Pa 1976)	10.1097/BRS.0000000000002746	Cost-effectiveness of a Bone-anchored Annular Closure Device Versus Conventional Lumbar Discectomy in Treating Lumbar Disc Herniations
47	EXCLUDED - NOT RCT	2020	Yang X	Spine (Phila Pa 1976)	10.1097/BRS.0000000000003537	Comparing Heterotopic Ossification in Two Cervical Disc Prostheses
49	EXCLUDED - LONG TERM OUTCOMES	2017	Sasso WR	Spine (Phila Pa 1976)	10.1097/BRS.0000000000001746	Long-term Clinical Outcomes of Cervical Disc Arthroplasty: A Prospective, Randomized, Controlled Trial
50	EXCLUDED - NOT RCT	2020	Yang X	Spine (Phila Pa 1976)	10.1097/BRS.0000000000003453	Prosthesis in Anterior Cervical Herniated Disc Approach Does Not Prevent Radiologic Adjacent Segment Degeneration
51	EXCLUDED - NOT RCT	2019	Ogura Y	Spine J	10.1016/j.spinee.2019.07.010	Hidden blood loss following 2- to 3-level posterior lumbar fusion
52	EXCLUDED - NO BINARY DATA	2020	Lin Y	Spine (Phila Pa 1976)	10.1097/BRS.0000000000003559	The Intelligent Automated Pressure-Adjustable Orthosis for Patients With Adolescent Idiopathic Scoliosis: A Bi-Center Randomized Controlled Trial
53	EXCLUDED - NOT RCT	2019	Ushirozako H	Spine (Phila Pa 1976)	10.1097/BRS.0000000000002833	Weekly Teriparatide Administration and Preoperative Anterior Slippage of the Cranial Vertebra Next to Fusion Segment < 2 mm Promote Osseous Union After Posterior Lumbar Interbody Fusion
56	EXCLUDED - FOLLOW UP	2020	Lehr AM	Spine (Phila Pa 1976)	10.1097/BRS.0000000000003558	Increasing Fusion Rate Between 1 and 2 Years After Instrumented Posterolateral Spinal Fusion and the Role of Bone Grafting
57	EXCLUDED - NO DEMOGRAPHIC DATA	2018	Coric D	J Neurosurg Spine	10.3171/2017.5.SPINE16824	Prospective, randomized multicenter study of cervical arthroplasty versus anterior cervical discectomy and fusion: 5-year results with a metal-on-metal artificial disc
60	EXCLUDED - NOT SPLIT INTO ARMS	2019	Lehr AM	Spine (Phila Pa 1976)	10.1097/BRS.0000000000002882	Patients Cannot Reliably Distinguish the Iliac Crest Bone Graft Donor Site From the Contralateral Side After Lumbar Spine Fusion: A Patient-blinded Randomized Controlled Trial
62	EXCLUDED - NOT RCT	2019	Hey HWD	Spine J	10.1016/j.spinee.2019.06.017	Comparison of whole body sagittal alignment during directed vs natural, relaxed standing postures in young, healthy adults
69	EXCLUDED - NOT SPLIT INTO ARMS	2020	Lehr AM	Spine (Phila Pa 1976)	10.1097/BRS.0000000000003440	Efficacy of a Standalone Microporous Ceramic Versus Autograft in Instrumented Posterolateral Spinal Fusion: A Multicenter, Randomized, Intrapatient Controlled, Noninferiority Trial
74	EXCLUDED - NO DEMOGRAPHIC DATA	2019	Ferràs-Tarragó J	Eur Spine J	10.1007/s00586-019-06030-0	Cobb angle measurement with a conventional convex echography probe and a smartphone
82	EXCLUDED - SECONDARY ANALYSIS	2016	Paanalahti K	Eur Spine J	10.1007/s00586-015-3987-x	Spinal pain--good sleep matters: a secondary analysis of a randomized controlled trial
86	EXCLUDED - AGREEMENT STUDY	2017	Urrutia J	Spine (Phila Pa 1976)	10.1097/BRS.0000000000001302	An Independent Inter- and Intraobserver Agreement Evaluation of the AOSpine Subaxial Cervical Spine Injury Classification System
89	EXCLUDED - NOT RCT	2020	Master H	Spine (Phila Pa 1976)	10.1097/BRS.0000000000003665	Physical Performance Tests Provide Distinct Information in Both Predicting and Assessing Patient-Reported Outcomes Following Lumbar Spine Surgery
97	EXCLUDED - NOT RCT	2017	Kolu P	Spine (Phila Pa 1976)	10.1097/BRS.0000000000001922	Evaluation of the Effects of Physical Activity, Cardiorespiratory Condition, and Neuromuscular Fitness on Direct Healthcare Costs and Sickness-Related Absence Among Nursing Personnel With Recurrent Nonspecific Low Back Pain
105	EXCLUDED - INDIVIDUAL PATIENT DATA	2020	Alican MFB	Spine (Phila Pa 1976)	10.1097/BRS.0000000000003449	Postoperative Single-shot Epidural Fentanyl and Bupivacaine for Postoperative Analgesia After Lumbar Decompression: A Prospective, Double-blind Randomized Study
107	EXCLUDED - NO DEMOGRAPHIC DATA	2017	Lauche R	Spine (Phila Pa 1976)	10.1097/BRS.0000000000002078	Does Postural Awareness Contribute to Exercise-Induced Improvements in Neck Pain Intensity? A Secondary Analysis of a Randomized Controlled Trial Evaluating Tai Chi and Neck Exercises
108	EXCLUDE - NOT RCT	2016	Tescher AN	Spine (Phila Pa 1976)	10.1097/BRS.0000000000001252	Comparison of Cervical Range-of-Motion Restriction and Craniofacial Tissue-Interface Pressure With 2 Adjustable and 2 Standard Cervical Collars
113	EXCLUDE - NOT RCT	2017	Abdu RW	Spine (Phila Pa 1976)	10.1097/BRS.0000000000002088	Reoperation for Recurrent Intervertebral Disc Herniation in the Spine Patient Outcomes Research Trial: Analysis of Rate, Risk Factors, and Outcome
116	EXCLUDED - NOT RCT	2020	Dolan LA	Spine (Phila Pa 1976)	10.1097/BRS.0000000000003506	Adolescent Idiopathic Scoliosis Bracing Success Is Influenced by Time in Brace: Comparative Effectiveness Analysis of BrAIST and ISICO Cohorts
119	EXCLUDED - NO DEMOGRAPHIC DATA	2017	Donk RD	J Neurosurg Spine	10.3171/2016.10.SPINE16632	An assessment of the most reliable method to estimate the sagittal alignment of the cervical spine: analysis of a prospective cohort of 138 cases
122	EXCLUDE - NOT RCT	2016	Zhao L	Eur Spine J	10.1007/s00586-016-4470-z	An RCT study on the feasibility of anterior transpedicular screw fixation in the cervicothoracic junction
124	EXCLUDE - NON RANDOMISED GROUPS	2016	Zigler JE	Spine (Phila Pa 1976)	10.1097/BRS.0000000000001263	Comparison of 1-Level Versus 2-Level Anterior Cervical Discectomy and Fusion: Clinical and Radiographic Follow-Up at 60 Months
127	EXCLUDED - SECONDARY ANALYSIS	2018	Skolasky RL	Spine J	10.1016/j.spinee.2017.11.016	Does reduction in sciatica symptoms precede improvement in disability and physical health among those treated surgically for intervertebral disc herniation? Analysis of temporal patterns in data from the Spine Patient Outcomes Research Trial
131	EXCLUDED - NOT SPLIT INTO ARMS	2017	Andresen R	Eur Spine J	10.1007/s00586-016-4935-0	Comparison of the 18-month outcome after the treatment of osteoporotic insufficiency fractures by means of balloon sacroplasty (BSP) and radiofrequency sacroplasty (RFS) in comparison: a prospective randomised study
139	EXCLUDE - NOT RCT	2018	Furunes H	Eur Spine J	10.1007/s00586-017-5375-1	Lumbar total disc replacement: predictors for long-term outcome
140	EXCLUDED - SECONDARY ANALYSIS	2017	Makris UE	Spine (Phila Pa 1976)	10.1097/BRS.0000000000001647	Patient Priority Weighting of the Roland Morris Disability Questionnaire Does Not Change Results of the Lumbar Epidural Steroid Injections for Spinal Stenosis Trial
142	EXCLUDED - NOT SPLIT INTO ARMS	2017	Hey HW	Spine J	10.1016/j.spinee.2016.10.003	Slump sitting X-ray of the lumbar spine is superior to the conventional flexion view in assessing lumbar spine instability
146	EXCLUDE - NOT RCT	2016	Sundseth J	Eur Spine J	10.1007/s00586-016-4549-6	Heterotopic ossification and clinical outcome in nonconstrained cervical arthroplasty 2 years after surgery: the Norwegian Cervical Arthroplasty Trial (NORCAT)
149	EXCLUDED - NOT SPLIT INTO ARMS	2018	Moojen WA	Spine (Phila Pa 1976)	10.1097/BRS.0000000000001301	Preoperative MRI in Patients With Intermittent Neurogenic Claudication: Relevance for Diagnosis and Prognosis
150	EXCLUDED - NOT SPLIT INTO ARMS	2018	Zigler JE	Spine (Phila Pa 1976)	10.1097/BRS.0000000000002647	Progression of Adjacent-level Degeneration After Lumbar Total Disc Replacement: Results of a Post-hoc Analysis of Patients With Available Radiographs From a Prospective Study With 5-year Follow-up
151	EXCLUDED - NO BINARY DATA	2016	Cobetto N	Eur Spine J	10.1007/s00586-016-4434-3	Effectiveness of braces designed using computer-aided design and manufacturing (CAD/CAM) and finite element simulation compared to CAD/CAM only for the conservative treatment of adolescent idiopathic scoliosis: a prospective randomized controlled trial
164	EXCLUDED - NOT RCT	2017	Gerling MC	Spine (Phila Pa 1976)	10.1097/BRS.0000000000002196	Risk Factors for Reoperation in Patients Treated Surgically for Degenerative Spondylolisthesis: A Subanalysis of the 8-year Data From the SPORT Trial
167	EXCLUDED - NO BINARY DATA	2016	Rajasekaran S	Eur Spine J	10.1007/s00586-015-4323-1	Effectiveness of Riluzole as a pharmacotherapeutic treatment option for early cervical myelopathy: a double-blinded, placebo-controlled randomised controlled trial
172	EXCLUDED - NOT RCT	2018	Bove AM	Spine J	10.1016/j.spinee.2017.08.254	Patients' experience with nonsurgical treatment for lumbar spinal stenosis: a qualitative study
173	EXCLUDED - NOT RCT	2017	Ramakrishnan A	J Neurosurg Spine	10.3171/2017.2.SPINE16760	One-year outcomes of early-crossover patients in a cohort receiving nonoperative care for lumbar disc herniation
175	EXCLUDED - NOT SPLIT INTO ARMS	2018	Sheha ED	Spine J	10.1016/j.spinee.2017.10.011	Postoperative pain following posterior iliac crest bone graft harvesting in spine surgery: a prospective, randomized trial
178	EXCLUDED - MIXED OBSERVATIONAL AND RANDOMISED	2016	Sembrano JN	Spine (Phila Pa 1976)	10.1097/BRS.0000000000001471	Two-year Comparative Outcomes of MIS Lateral and MIS Transforaminal Interbody Fusion in the Treatment of Degenerative Spondylolisthesis: Part I: Clinical Findings
188	EXCLUDED - NOT RCT	2018	Goodwin ML	J Neurosurg Spine	10.3171/2017.10.SPINE17862	Failure of facet replacement system with metal-on-metal bearing surface and subsequent discovery of cobalt allergy: report of 2 cases
206	EXCLUDED - NOT HUMAN	2016	Czorlich P	Eur Spine J	10.1007/s00586-016-4381-z	Does usage of a parachute in contrast to free fall prevent major trauma?: a prospective randomised-controlled trial in rag dolls
207	EXCLUDED - SECONDARY ANALYSIS	2016	Ghia AJ	J Neurosurg Spine	10.3171/2015.8.SPINE15844	Single-fraction versus multifraction spinal stereotactic radiosurgery for spinal metastases from renal cell carcinoma: secondary analysis of Phase I/II trials
208	EXCLUDED - NOT RCT	2018	Pugely AJ	Spine (Phila Pa 1976)	10.1097/BRS.0000000000002479	Serious Adverse Events Significantly Reduce Patient-Reported Outcomes at 2-Year Follow-up: Nonoperative, Multicenter, Prospective NIH Study of 105 Patients
209	EXCLUDED - NO BINARY DATA	2016	Kim SI	Eur Spine J	10.1007/s00586-015-4216-3	Preemptive multimodal analgesia for postoperative pain management after lumbar fusion surgery: a randomized controlled trial
211	EXCLUDED - NO DATA	2016	Shacklock M	Spine (Phila Pa 1976)	10.1097/BRS.0000000000001218	Slump Test: Effect of Contralateral Knee Extension on Response Sensations in Asymptomatic Subjects and Cadaver Study
212	EXCLUDED - NOT HUMAN	2016	Jiang W	Spine (Phila Pa 1976)	10.1097/BRS.0000000000001287	Dopamine D1 Receptor Agonist A-68930 Inhibits NLRP3 Inflammasome Activation, Controls Inflammation, and Alleviates Histopathology in a Rat Model of Spinal Cord Injury
214	EXCLUDED - NOT RCT	2018	Donk RD	Eur Spine J	10.1007/s00586-017-5260-y	Substantial clinical benefit for Neck Disability Index revisited: establishing the goal for treatment?
217	EXCLUDED - NO BINARY DATA	2016	Kamble PC	Eur Spine J	10.1007/s00586-015-3996-9	Outcome of single level disc prolapse treated with transforaminal steroid versus epidural steroid versus caudal steroids
222	EXCLUDED - SECONDARY ANALYSIS	2016	Radcliff K	J Neurosurg Spine	10.3171/2015.10.SPINE15505	Seven-year cost-effectiveness of ProDisc-C total disc replacement: results from investigational device exemption and post-approval studies
225	EXCLUDED - NOT RCT	2016	Chapman TM Jr	Spine (Phila Pa 1976)	10.1097/BRS.0000000000001613	Baseline Patient-Reported Outcomes Correlate Weakly With Radiographic Parameters: A Multicenter, Prospective NIH Adult Symptomatic Lumbar Scoliosis Study of 286 Patients
228	EXCLUDED - NOT RCT	2017	Ghogawala Z	J Neurosurg Spine	10.3171/2016.8.SPINE16716	Randomized controlled trials for degenerative lumbar spondylolisthesis: which patients benefit from lumbar fusion?

## Sheet: Study 1
Back to main
	Study 1	Title:	Dose-Response and Efficacy of Spinal Manipulation for Care of Cervicogenic Headache: A Dual-Center Randomized Controlled Trial
	DOI	10.1016/j.spinee.2018.02.019
	Authors:	M. Haas, G. Bronfort, R. Evans, C. Schulz, D. Vavrek, L. Takaki, et al.							STUDYWISE P VAL
	First Author:	Haas M							Nb of parameters	13
	Journal:	Spine J							Cumulative z score	3.87004
	Year:	2018							Study wise z score	1.07336
	Total n:	256					Calculated		Study wise p value	0.858444
	Arms	SMT 0	SMT 6	SMT 12	SMT 18		Chi squared P value	Z score
	n	64	65	64	63
	Frequency data
Table 1	Female	48	45	45	44		0.8844	1.19727
	not	16	20	19	19
	White non-Hispanic	53	58	51	52		0.513	0.0325919
	not	11	7	13	11
	Married or living together	39	34	42	43		0.2609	-0.640573
	not	25	31	22	20
	College graduate	36	46	41	48		0.09391	-1.31706
	not	28	19	23	15
	Household income below 40000 USD	20	30	18	18		0.09685	-1.29971
	not	44	35	46	45
	Smoker	6	5	5	5		0.984	2.14441
	not	58	60	59	58
	Previous chiro care for CGH	29	28	34	35		0.4277	-0.182233
	not	35	37	30	28
	Previous massage for CGH	27	23	31	25		0.4995	-0.00125331
	not	37	42	33	38
	Previous chiro or massage for CGH	34	30	40	36		0.2954	-0.537677
	not	30	35	24	27
Excluded	Lost a half day or more to CGH	25	26	27	69		Excluded because of mathematical impossibility
	not	39	39	37	-6
	Tension type headache	14	13	13	13		0.9942	2.52408
	not	50	52	51	50
	Migraine	14	15	14	13		0.9904	2.34162
	not	50	50	50	50
	Lower back problems	19	20	22	25		0.6292	0.329735
	not	45	45	42	38
	Any comorbidity	45	39	49	44		0.2354	-0.721178
	not	19	26	15	19

## Sheet: Study 2
Back to main
	Study 2	Title:	PREPARE: Presurgery physiotherapy for patients with degenerative lumbar spine disorder: a randomized clinical trial
	DOI	10.1016/j.spinee.2017.12.009								STUDYWISE P VAL
	Authors:	Lindbäck, Y., Tropp, H., Enthoven, P., Abbott, A., Öberg, B.								Nb of parameters	7
	First Author:	Lindback Y								Cumulative z score	0.0352865
	Journal:	The Spine Journal								Study wise z score	0.013337
	Year:	2018
										Study wise p value	0.505321
	Total n:	197			Reported		Calculated
	Arms	Physiotherapy	Waiting list		P value		Chi squared P value	Z score
	n	99	98
	Frequency data
Table 1	Women	54	51		0.725		0.7246	0.596562
	not	45	47
	Smokers	9	9		0.922		0.982	2.09693
	not	90	89
	Prior surgery
	1 prior spinal surgery for another segment	12	7				0.4632	-0.0923751
	At least 2 prior spinal surgeries for another segment	7	6		0.406
	No prior surgery	80	85
	Employment situation				0.232		0.1778	-0.923782
	Currently working	37	27
	Unemployed	2	0
	Retired	37	45
	Sick leave or retired because of health problems	19	24
	Physical activity, last 12 months				0.163		0.1628	-0.983015
	Inactive	9	19
	Midly active	15	20
	Walking	48	40
	Moderately active	22	15
	Very active	2	3
	Diagnosis				0.286		0.2813	-0.578984
	Spinal stenosis	59	70
	Disc herniation	23	17
	Spondylolisthesis	8	7
	Degenerative disc disease	9	4
	Pain duration back or leg pain over 1 year	57	62		0.635		0.4681	-0.0800468
	not	42	37

## Sheet: Study 3
Back to main
	Study 3	Title:	Supervised physical therapy vs home exercise for patients with lumbar spinal stenosis: a randomized controlled trial
	DOI	10.1016/j.spinee.2019.04.009
	Authors:	Masakazu Minetama, PT, PhD, Mamoru Kawakami, MD, PhD, Masatoshi Teraguchi, MD, PhD, Ryohei Kagotani, MD, PhD, Yoshimasa Mera, MD, Tadashi Sumiya, MD, Masafumi Nakagawa, PT, MS, Yoshio Yamamoto, PT, Sachika Matsuo, PT, Yumi Koike, PT, PhD, Nana Sakon, PT, Tomohiro Nakatani, PT, Tomoko Kitano, CP, MS, Yukihiro Nakagawa, MD, PhD
	First Author:	Minetama M
	Journal:	The Spine Journal
	Year:	2019
										STUDYWISE P VAL
	Total n:	86			Reported		Calculated			Nb of parameters	3
										Cumulative z score	3.70525
	Arms	Physical therapy	Home exercise		P value		Chi squared P value	Z score		Study wise z score	2.13923
	n	43	43
										Study wise p value	0.983791
	Frequency data
Table 1	Female	23	24		0.83		0.8285	0.948254
	Male	20	19
	Moderate or severe stenosis
	Zero	9	8		0.79		0.404	-0.243007
	One	13	7		0.13
	Two	9	11		0.61
	3 or more	12	17		0.25
	Spondylolisthesis	28	28		1		1	3

## Sheet: Study 5
Back to main
	Study 5	Title:	Effects of Myofascial Release in Nonspecific Chronic Low Back Pain: A Randomized Clinical Trial
	DOI	10.1097/BRS.0000000000001897
	Authors:	Arguisuelas MD, Lisón JF, Sánchez-Zuriaga D, Martínez-Hurtado I, Doménech-Fernández J.
	First Author:	Arguisuelas MD
	Journal:	Spine
	Year:	2017
	Total n:	54			Calculated
	Arms	MFR	SHAM		Chi squared P value	Z score
	n	27	27
	Frequency data
Table 1	Male	11	10		0.7801	<-- STUDYWISE P VAL
	Female	16	17

## Sheet: Study 7
Back to main
	Study 7	Title:	Condoliase for the Treatment of Lumbar Disc Herniation: A Randomized Controlled Trial
	DOI	10.1097/BRS.0000000000002528
	Authors:	Chiba K, Matsuyama Y, Seo T, Toyama Y.
	First Author:	Chiba K
	Journal:	Spine
	Year:	2018
	Total n:	163			Calculated
	Arms	Condoliase	Placebo		Chi squared P value	Z score
	n	82	81
	Frequency data
Table 1	Female	31	33		0.7011	0.527567
	not	51	48
	Level of disc herniation
	L4/L5	45	37		0.2485	-0.679218
	L5/S1	36	40
	L5/L6	1	4
	Heavy labor	50	53		0.553	0.133245
	not	32	28
	Smoking history
	Never smoked	39	35		0.04534	-1.69182
	Past smoker	26	16
	Current smoker	17	30
	Positive neurological status
	SLR test	82	81		1	3
	Hypesthesia	47	51		0.4617	-0.0961518
	not	35	30
	Muscle weakness	20	25		0.3553	-0.37105
	not	62	56
	Diminished deep tendon reflex	22	18		0.4943	-0.0142883
	not	60	63
									STUDYWISE P VAL
	Modic classification
	Type 0	55	59		0.4221	-0.196524			Nb of parameters	13
	not	27	22						Cumulative z score	2.7994
	Type 1	18	7		0.01839	-2.0882			Study wise z score	0.776415
	not	64	74
	Type 2	16	21		0.3284	-0.444336			Study wise p value	0.781248
	not	66	60
	Type 3	0	0		1	3
	Pfirmann classification
	Grade 0	1	1		0.9573	1.72018
	Grade 1	4	4
	Grade 2	47	43
	Grade 3	30	33

## Sheet: Study 9
Back to main
	Study 9	Title:	Randomized, Double-blind, Placebo-controlled Phase III Trial of Duloxetine Monotherapy in Japanese Patients With Chronic Low Back Pain
	DOI	10.1097/BRS.0000000000001707
	Authors:	Konno S, Oda N, Ochiai T, Alev L.
	First Author:	Konno S								STUDYWISE P VAL
	Journal:	Spine								Nb of parameters	2
	Year:	2016								Cumulative z score	0.476966
										Study wise z score	0.337266
	Total n:	456			Reported		Calculated
										Study wise p value	0.632042
	Arms	Placebo	Duloxetine		P value		Chi squared P value	Z score
	n	226	230
	Frequency data
Table 1	Male	104	115		0.4007		0.3948	-0.26683
	Female	122	115
	Pretreatment (PT)	120	119		0.7793		0.7715	0.743796
	not	106	111

## Sheet: Study 10
Back to main
	Study 10	Title:	Whether Orthotic Management and Exercise are Equally Effective to the Patients With Adolescent Idiopathic Scoliosis in Mainland China?
	DOI	10.1097/BRS.0000000000002412
	Authors:	Yu Zheng, MD, Yini Dang, MD, Yan Yang, MD, Huabo Li, BS, Lijie Zhang, BS, Edmond H. M. Lou, PhD, Chengqi He, MD, and Mansang Wong, PhD
	First Author:	Zheng Y
	Journal:	Spine
	Year:	2018
	Total n:	53			Calculated
	Arms	Exercise	Bracing		Chi squared P value	Z score
	n	29	24
	Frequency data
Text	Females	22	19		0.7748	<-- STUDY-WISE P-VALUE
	not	7	5

## Sheet: Study 11
Back to main
	Study 11	Title:	A prospective, randomized, multicenter study of intraosseous basivertebral nerve ablation for the treatment of chronic low back pain
	DOI	10.1016/j.spinee.2019.05.598
	First Author:	Khalil J
	Journal:	The Spine Journal
	Year:	2019
										STUDYWISE P VAL
	Total n:	104			Reported		Calculated			Nb of parameters	14
										Cumulative z score	-4.39646
	Arms	RF Ablation	Standard Care		P value		Chi squared P value	Z score		Study wise z score	-1.175
	n	51	53
										Study wise p value	0.119997
	Frequency data
Table 2	Male	26	25		0.845		0.6976	0.51751
	Female	25	28
	Tobacco user	6	3		0.589		0.2684	-0.617659
	not	45	50
	Caucasian	49	48		0.437		0.262	-0.637192
	not	2	5
	Married	33	41		0.195		0.1545	-1.01732
	not	18	12
	College degree or higher	28	24		0.842		0.3267	-0.449044
	not	23	29
	Working before procedure	43	39		0.232		0.1805	-0.913461
	not	8	14
	Not working due to back pain	3	1		0.358		0.2895	-0.554846
	not	48	52
	Duration of low back symptoms
	6 months to 1 year	4	2				0.3361	-0.423131
	1 to 2 years	3	0
	2 to 3 years	5	7
	3 to 5 years	7	6
	over 5 years	32	38		0.404
	Treatment history
	Opiod use at baseline	18	15		0.529		0.4437	-0.141595
	not	33	38
	Injections	31	42		0.054		0.03963	-1.755
	not	20	11
	Past lower back surgeries	6	6		1		0.9435	1.58485
	not	45	47
	Disc protusion (1 or more levels)	30	30		0.845		0.8188	0.910801
	not	21	23
	Grade 1 spondylolithesis	6	2		0.157		0.1287	-1.13256
	not	24	28
	Type of Modic
	Type 1	18	20		0.634		0.5918	0.232178
	Type 2	29	26
	Mixed (both)	4	7

## Sheet: Study 12
Back to main
	Study 12	Title:	Structured postoperative physiotherapy in patients with cervical radiculopathy: 6-month outcomes of a randomized clinical trial
	DOI	10.3171/2017.5.SPINE16736
	First Author:	Wibault J
	Journal:	J Neurosurg Spine								STUDYWISE P VAL
	Year:	2018								Nb of parameters	6
										Cumulative z score	4.30556
	Total n:	201			Reported		Calculated			Study wise z score	1.75774
	Arms	SPT	SA		P value		Chi squared P value	Z score		Study wise p value	0.960604
	n	101	100
	Frequency data
Table 2	n	101	100
	Male	51	54		0.62		0.6189	0.302593
	not	50	46
	n	98	96
	Smoking	24	25		0.8		0.8036	0.854551
	not	74	71
	n	92	86
	Health related absense from work	52	48		0.92		0.9242	1.4339
	not	40	38
	n	95	92
	Preop neck related PT treatments	63	61		0.99		0.9987	3.01145
	not	32	31
	n	101	100
	ACDF	77	86		0.08		0.07717	-1.42437
	not	24	14
	n	101	100
	Number of operated levels				0.58		0.5507	0.12743
	1	56	50
	2	35	42
	3 or more	10	8

[truncated: 158 more sheets: Study 13, Study 14, Study 15, Study 16, Study 17, Study 18, Study 19, Study 20, Study 21, Study 22, Study 23, Study 24, Study 25, Study 26, Study 27, Study 28, Study 29, Study 32, Study 34, Study 35 …]
